# Supplementary material for: Hippocampal Nogo66‐NgR1 signaling activation restricts postsynaptic assembly in aged mice with postoperative neurocognitive disorders
Source: Aging Cell. 2024 Oct 16;24(1):e14366. doi: 10.1111/acel.14366 (PMC11709113; doi:10.1111/acel.14366)
Supplement: Supplementary file 1 — Appendix S1. [file ACEL-24-e14366-s001.zip]

Archive with 7 entries (7 files):
- Supplement 1.tif
- Supplement 2.tif
- Supplement 3.tif
- Supplement 4.tif
- Supplement 5.tif
- Supplement 6.tiff
- Supplement methods and figures.docx
